# Supplementary material for: Frequency and Distribution of Incidental Chromosomal Abnormalities Detected by Peripheral Blood Karyotyping: A Retrospective Study
Source: Genet Res (Camb). 2026 May 17;2026:4906805. doi: 10.1155/genr/4906805 (PMC13181144; doi:10.1155/genr/4906805)
Supplement: Supplementary file 1 — Supporting Information 1 TABLE S1: Clinical characteristics of the enrolled subjects and a comprehensive summary of incidentally detected chromosomal abnormalities for each case. [file GENR-2026-4906805-s014.xlsx]

## Sheet: 1
No.	Gender	Age	Clinical diagnosis	Abnormal karyotype1	Abnormal karyotype2
1	Male	25	Infertility	46,XY,t(1;11)(q25;q21)
2	Male	28	Primary infertility	46,XY,del(1)(p22)
3	Male	37	Adverse obstetric history	46,XY,t(1;2)(p34;q11.2)
4	Female	32	Pre-IUI evaluation	46,XX,del(1)(q12)
5	Female	31	Primary infertility	46,XX,del(1)(p32)
6	Female	10	Bilateral breast enlargement	47,XX,add(1)(q12;p36.3)
7	Male	41	Secondary infertility	46,XY,t(1;13)(q31;q34)
8	Male	36	Pre-IVF evaluation	46,XY,t(1;4)(p36.3;q12)
9	Female	31	Primary infertility	46,XX,del(1)(q10)
10	Female	40	Primary infertility	46,XX,del(1)(q10)
11	Male	33	Pre-IVF evaluation	46,XY,del(1)(q10)
12	Male	47	Fertility evaluation	46,XY,t(1;12)(q43;q24.3)
13	Female	42	Pre-IVF evaluation	46,XX,del(1)(p12)
14	Male	34	Pre-IVF evaluation	46,XY,t(1;3;7)(p13;p21;q32)
15	Female	39	Primary infertility	46,XX,t(1;4)(p34.1;p16)
16	Female	31	Adverse pregnancy history	46,XX,del(1)(p21)
17	Male	39	Pre-IVF evaluation	46,XY,t(1;16)(q34.1;p13.3)
18	Female	28	Infertility	47,XXX,t(1;14)(q42;q11.2)
19	Male	32	Infertility	46,XY,del(1)(p13)
20	Female	28	Primary infertility	46,XX,t(1;4)(q21;q35)
21	Female	40	Infertility	46,XX,t(1;3)(q21;q27)
22	Male	36	Infertility	46,XY,del(1)(p21)
23	Male	24	Health consultation	46,XY,t(1;6),chtb(3),dup(3)	46,XY,t(3;7)(p21;q36)
24	Male	33	Infertility	46,XY,del(1)(p13)	46,XY,del(7)(p15)
25	Female	24	Adverse pregnancy history	46,XX,del(1)(p22)	46,XX,del(7)(q10)
26	Female	34	Adverse reproductive history	46,XX,t(1;18)(q44;q21.1)	46,XX,t(3;15)(q21;q26.3)

## Sheet: 2
No.	Gender	Age	Clinical diagnosis	Abnormal karyotype1	Abnormal karyotype2	Abnormal karyotype3
1	Male	39	Primary infertility	45,XY,-14,der(2)t(2;14)(p13;q32)
2	Female	28	Pre-IVF evaluation	46,XX,del(2)(p13)
3	Female	37	Adverse pregnancy history	46,XX,t(2;7)(q33;p22)	46,XX,del(16)(q12)
4	Female	36	Primary infertility	45,XX,-21,del(2)(p10)
5	Male	37	Adverse obstetric history	46,XY,t(1;2)(p34;q11.2)	45,X
6	Female	23	History of Down syndrome pregnancy	46,XX,t(2;7)(p21;p22)
7	Male	27	Pre-IUI evaluation	46,XY,del(2)(p11.2)
8	Male	31	Infertility	46,XY,t(2;6)(q37;q21)
9	Male	28	Fertility evaluation	46,XY,del(2)(q13)
10	Male	28	Fertility evaluation	46,XY,del(2)(q13)	46,XY,t(7;14)(p13;q11.2)	45,XY,rob(14;21)(q10;q10)
11	Male	28	Fertility evaluation	46,XY,del(2)(q13)
12	Female	7	Precocious puberty	46,XX,fra(2)(p21),del(1)(p32.3)
13	Female	28	Adverse pregnancy history	46,XX,del(2)(q31)	45,X	47,XXX
14	Male	46	Secondary infertility	46,XY,t(2;13;15)(q21;q34;q24)
15	Female	30	Menstrual irregularity	46,XX,del(2)(q31)	45,X
16	Female	42	Infertility	46,XX,del(2)(p21)	47,XXX
17	Male	28	Fertility testing	46,XY,t(2;14)(q10;q32)
18	Female	47	Hemolytic anemia	45,XX,-2,dup(2)(p13q37)
19	Male	34	Azoospermia	46,XY,del(2)(p13)
20	Female	23	Infertility	46,XX,del(2)(q21)	47,XXX
21	Female	28	Adverse obstetric history	46,XX,t(2;14)(q32;q11.2)
22	Male	28	Infertility	46,XY,del(2)(q31)

## Sheet: 3
No.	Gender	Age	Clinical diagnosis	Abnormal karyotype1	Abnormal karyotype2	Abnormal karyotype3	Abnormal karyotype4
1	Male	24	Health consultation	46,XY,t(3;7)(p21;q36)	46,XY,t(1;6),chtb(3),dup(3)
2	Female	30	Secondary infertility	46,XX,del(3)(q13.2)	45,X
3	Female	34	Adverse reproductive history	46,XX,t(3;15)(q21;q26.3)	46,XX,t(1;18)(q44;q21.1)
4	Male	27	Spouse with adverse pregnancy history	46,XY,t(3;7)(q21;p21)
5	Male	33	Secondary infertility	46,XY,t(3;14)(p23;q32)
6	Female	25	Primary infertility	46,XX,del(3)(p10)
7	Female	29	Adverse pregnancy history	46,XX,t(3:13)(q29;q12.1)
8	Female	27	Adverse pregnancy history	46,XX,del(3)(q23)
9	Male	35	Infertility	46,XY,del(3)(q10)
10	Female	36	Adverse obstetric history	46,XX,t(3;14)(q21;q32)
11	Male	42	Infertility	46,XY,del(3)(q21)
12	Female	42	Secondary infertility	47,XX,+der(3)del(3)(q11.2),i(3)(q10)	45,X	45,X	47,XXX
13	Male	29	Pre-IVF evaluation	46,XY,del(3)(q13.2)
14	Female	6	Dwarfism	45,XX,t(3;5;14;18)(p13;q13;q32;q23)
15	Male	31	Azoospermia	47,XXY,del(3)(q13.1)
16	Male	34	Pre-IVF evaluation	46,XY,t(1;3;7)(p13;p21;q32)
17	Male	36	Pre-IVF evaluation	46,XY,del(3)(q12)
18	Female	40	Infertility	46,XX,t(1;3)(q21;q27)

## Sheet: 4
No.	Gender	Age	Clinical diagnosis	Abnormal karyotype1	Abnormal karyotype2	Abnormal karyotype3
1	Male	29	Adverse pregnancy history	46,XY,del(4)(q22)
2	Male	33	Fertility evaluation	46,XY,t(4;6)(q31.3;q13)
3	Female	32	Infertility	46,XX,t(4;14)(q21;q22)
4	Male	36	Pre-IVF evaluation	46,XY,t(1;4)(p36.3;q12)	45,X
5	Female	39	Infertility	46,XX,inv(4)(p16q21)	45,X
6	Female	28	Infertility	46,XX,t(4;11)(q21;p13)	47,XXX
7	Female	28	Infertility	46,XX,t(4;12)(q35;q13)	45,X	45,X
8	Female	38	Secondary infertility	46,XX,del(4)(q10)
9	Female	39	Primary infertility	46,XX,t(1;4)(p34.1;p16)	48,XXXX
10	Female	24	Adverse pregnancy history	46,XX,del(4)(q25)
11	Female	28	Primary infertility	46,XX,t(1;4)(q21;q35)

## Sheet: 5
No.	Gender	Age	Clinical diagnosis	Abnormal karyotype1	Abnormal karyotype2	Abnormal karyotype3
1	Female	25	Pre-ICSI evaluation	46,XX,t(5;10)(q10;q10)
2	Female	44	Pre-IVF evaluation	46,XX,t(5;14)(p15.1;q11.2)
3	Female	35	Pre-ICSI evaluation	46,XX,inv(5)(p13q22)	45,X
4	Male	31	Pre-IVF evaluation	46,XY,t(5;13)(q11.2;q22)	46,XY,del(9)(q13)
5	Female	32	Pre-IVF evaluation	46,X,t(X;5)(p11.2;q31)
6	Female	29	Primary infertility	46,XX,del(5)(q13)
7	Male	28	Pre-IVF evaluation	46,XY,t(5;14)(p15.3;q24)
8	Female	38	Secondary infertility	46,XX,del(5)(q22)	47,XXX	47,XXX
9	Male	37	Wife’s adverse pregnancy history	46,XY,t(5;6)(q13;q25)
10	Female	32	Infertility	46,XX,del(5)(q31)	47,XX,+mar
11	Female	33	Infertility	46,XX,t(5;7)(q13;q32)
12	Female	6	Dwarfism	45,XX,t(3;5;14;18)(p13;q13;q32;q23)
13	Male	34	Infertility	46,XY,del(5)(p12)
14	Female	31	Infertility	46,XX,t(5;14)(q33;q11.2)	45,X
15	Male	25	Infertility	46,XY,add(5)(q35)
16	Female	5	Dwarfism	46,XX,del(5)(q10)
17	Female	27	Fertility evaluation	46,XX,t(5;6)(q35;q21)
18	Male	38	Primary infertility	46,XY,t(5;11)(p15.3;p11.2)

## Sheet: 6
No.	Gender	Age	Clinical diagnosis	Abnormal karyotype1	Abnormal karyotype2
1	Male	37	Pre-IVF evaluation	46,XY,del(6)(p10)	46,XY,t(7;14)(q36;q11.2)
2	Female	12	Dwarfism	45,X,chtb(6)(q13)	45,X,t(7;14)(q10;q10)
3	Male	24	Health consultation	46,XY,t(1;6),chtb(3),dup(3)	46,XY,t(3;7)(p21;q36)
4	Female	35	Fertility evaluation	46,XX,t(6;11)(q21;q13)
5	Male	33	Fertility evaluation	46,XY,t(4;6)(q31.3;q13)
6	Female	7	Precocious puberty	46,XX,t(6;7)(q13;q36)
7	Male	37	Wife’s adverse pregnancy history	46,XY,t(5;6)(q13;q25)
8	Male	31	Infertility	46,XY,t(2;6)(q37;q21)
9	Female	8	Precocious puberty	46,XX,del(6)(q16)
10	Male	31	Infertility	46,XY,del(6)(q16)
11	Male	28	Fertility evaluation	46,XY,del(6)(p10)

## Sheet: 7
No.	Gender	Age	Clinical diagnosis	Abnormal karyotype1	Abnormal karyotype2	Abnormal karyotype3	Abnormal karyotype4	Abnormal karyotype5	Abnormal karyotype6	Abnormal karyotype7	Abnormal karyotype8
1	Male	11	Dwarfism	46,XY,del(7)(q10)
2	Male	32	Pre-IVF evaluation	46,XY,t(7;14)(q10;q10)
3	Female	23	Primary infertility	46,XX,t(7;14)(q36;q11.2)
4	Female	25	Health examination	46,XX,inv(7)(p15;q36)
5	Male	4	Dwarfism	46,XY,t(7;14)(q10;q10)
6	Male	37	Pre-IVF evaluation	46,XY,t(7;14)(q36;q11.2)	46,XY,del(6)(q10)
7	Female	12	Dwarfism	45,X,t(7;14)(q10;q10)	45,X,chtb(6)(q13)
8	Male	29	Pre-IVF evaluation	46,XY,inv(7)(p15q36)
9	Male	25	Infertility	46,XY,t(X;7)(q26;q11.2）	46,XY,t(1;11)(q25;q21)
10	Female	26	Infertility	46,XX,t(7;14)(p22;q22)
11	Female	32	Pre-IVF evaluation	46,XX,t(7;14)(q10;q10)	48,XXXX	46,XX,del(9)(p13)	45,X	47,XXX
12	Male	11	Gynecomastia	46,XY,t(7;14)(q36;q11.2)
13	Male	37	Adverse pregnancy history	46,XY,inv(7)(p15q36)
14	Female	42	Adverse pregnancy history	46,XX,del(7)(q10)
15	Female	41	Adverse pregnancy history	46,XX,t(7;14)(q36;q11.2)
16	Female	36	Pre-IVF evaluation	46,XX,t(7;14)(p22;q22)
17	Male	24	Health consultation	46,XY,t(3;7)(p21;q36)	46,XY,t(1;6),chtb(3),dup(3)
18	Female	8	Dwarfism	46,XX,t(7;14)(p22;q22)
19	Male	35	Primary infertility	46,XX,t(7;14)(q36;q11.2)
20	Female	27	Adverse pregnancy history	46,XX,t(7;14)(q36;q11.2)
21	Female	26	Pre-IVF evaluation	46,XX,t(7;14)(q36;q11.2)
22	Female	27	Fertility evaluation	46,XX,t(7;14)(q10;q10)
23	Female	36	Pre-IVF evaluation	46,XX,t(7;14)(q10;q10)
24	Male	34	Primary infertility	46,XY,t(7;14)(q36;q11.2)	45,X
25	Female	29	Pre-IVF evaluation	46,XY,t(7;14)(p13;q11.2)
26	Female	34	Adverse pregnancy history	46,XY,t(7;14)(p13;q11.2)
27	Male	29	Pre-IVF evaluation	46,XY,del(7)(p10)
28	Male	39	Pre-IVF evaluation	46,XX,del(7)(p10)
29	Female	30	Primary infertility	46,XX,t(7;14)(q36;q11.2)	45,X
30	Male	39	Primary infertility	46,XY,t(7;14)(q36;q11.2)	45,X	45,X
31	Female	37	Adverse pregnancy history	46,XX,t(2;7)(q33;p22)	46,XX,del(16)(q12)
32	Female	38	Pre-IVF evaluation	46,XX,del(7)(q11.2)
33	Male	36	Secondary infertility	46,XY,t(7;14)(p13;q11.2)	46,XY,t(7;10)(p10;p10)
34	Male	28	Primary infertility	46,XY,chtb(7)(q22)	46,XY,del(1)(p22)
35	Female	32	Secondary infertility	46,XX,inv(7)(p15q36)
36	Male	37	Secondary infertility	46,XY,inv(7)(p22q13)
37	Female	33	Secondary infertility	46,XX,t(7;14)(q36;q11.2)	45,X
38	Male	31	Primary infertility	46,XY,inv(7)(p15q36)
39	Male	33	Secondary infertility	46,XY,t(7;14)(p13;q11.2)	46,XY,chtb(7)(q31)	45,X
40	Female	30	Pre-IVF evaluation	46,XX,t(7;14)(q10;q10)	46,XX,fra(7)(q21)
41	Female	35	Secondary infertility	46,XX,t(7;14)(p22;q22)
42	Male	31	Adverse pregnancy history	46,XY,t(7;14)(q10;q10)
43	Female	36	Adverse pregnancy history	46,XX,t(7;14)(p13;q32)
44	Female	42	Secondary infertility	46,XY,t(7;14)(q10;q10)
45	Female	33	Pre-IVF evaluation	46,XX,t(7;14)(q36;q11.2)
46	Male	33	Infertility	46,XY,inv(7)(p15q36)
47	Female	35	Pre-IVF evaluation	46,XX,t(7;14)(q36;q11.2)
48	Male	32	Adverse pregnancy history	46,XY,del(7)(p15)	46,XY,del(1)(p13)
49	Female	35	Secondary infertility	46,XX,t(7;14)(p13;q11.2)
50	Female	38	Pre-IVF evaluation	46,XX,t(7;14)(p13;q11.2)
51	Female	24	Adverse pregnancy history	46,XX,del(7)(q10)	46,XX,del(1)(p22)
52	Male	26	Adverse pregnancy history	45,X,chtb(7)(p10)
53	Male	33	Pre-IVF evaluation	46,XX,t(7;14)(p13;q11.2)
54	Male	28	Adverse pregnancy history	46,XY,t(7;14)(q36;q11.2)
55	Male	30	Pre-IUI evaluation	46,XY,t(7;14)(p13;q11.2)
56	Male	41	Pre-IVF evaluation	46,XY,t(7;14)(q36;q11.2)
57	Male	37	Pre-IVF evaluation	46,XY,t(7;14)(p13;q11.2)
58	Female	39	Infertility	46,XX,t(7;14)(p13;q11.2)
59	Female	40	Pre-IVF evaluation	46,XX,t(7;14)(q36;q11.2)
60	Male	40	Infertility	46,XY,t(7;14)(p13;q11.2)
61	Male	39	Fertility evaluation	46,XY,t(7;14)(p13;q11.2)
62	Male	26	Pre-IVF evaluation	46,XY,t(7;14)(q36;q11.2)
63	Female	28	Adverse pregnancy history	46,XX,inv(7)(p13q32)
64	Female	7	Precocious puberty	46,XX,t(7;14)(q36;q11.2)
65	Female	23	History of pregnancy with a fetus with Down syndrome	46,XX,t(2;7)(p21;p22)
66	Female	38	Adverse pregnancy history	46,XX,t(7;14)(q36;q11.2)	47,XXX
67	Female	7	Central precocious puberty?	44,X,chtb(7)(p10)
68	Male	31	Infertility	46,XY,t(7;14)(p13;q11.2)
69	Male	27	Wife’s adverse pregnancy history	46,XY,t(3;7)(q21;p21)
70	Male	39	Infertility	46,XY,t(7;14)(p13;q11.2)
71	Female	7	Precocious puberty	46,XX,t(6;7)(q13;q36)
72	Male	26	Gynecomastia	46,XY,t(7;14)(q36;q11.2)
73	Male	35	Secondary infertility	46,XY,t(7;14)(p13;q11.2)	45,X	45,X
74	Female	28	Infertility	46,XX,t(7;14)(p13;q11.2)	47,XXX
75	Male	39	Infertility	46,XY,t(7;14)(p13;q11.2)
76	Female	33	Primary infertility	46,XX,t(7;14)(q36;q11.2)
77	Male	27	Pre-IUI evaluation	46,XY,t(7;14)(q36;q11.2)
78	Female	6	Dwarfism	46,XX,t(7;14)(q36;q11.2)
79	Male	28	Secondary infertility	46,XY,t(7;14)(q36;q11.2)
80	Female	41	Adverse pregnancy history	46,XX,del(7)(q22)
81	Male	28	Wife’s adverse pregnancy history	46,XY,inv(7)(p15q32)	47,XXY
82	Female	30	Adverse pregnancy history	46,XX,t(7;14)(q36;q11.2)
83	Female	8	Adverse pregnancy history	46,XX,inv(7)(p15q36)
84	Female	35	Secondary infertility	46,XX,t(7;14)(q36;q11.2)
85	Male	40	Pre-IUI evaluation	46,XY,t(7;14)(q36;q11.2)
86	Male	35	Infertility	46,XY,t(7;14)(p13;q11.2)
87	Female	15	Primordial uterus	46,XX,t(7;14)(p13;q11.2)
88	Male	34	Pre-IVF evaluation	46,XY,t(7;14)(p13;q11.2)	45,X
89	Female	33	Infertility	46,XX,t(7;14)(p13;q11.2)
90	Male	32	Fertility evaluation	46,XY,t(7;14)(q36;q11.2)
91	Male	31	Fertility evaluation	46,XY,del(7)(q22)
92	Female	10	Dwarfism	46,XX,t(7;7)(p15;q36)
93	Female	8	Precocious puberty	46,XX,t(7;14)(q36;q11.2)
94	Male	9	Dwarfism	46,XX,t(7;14)(q36;q11.2)
95	Female	32	Infertility	46,XX,t(7;16)(p13;p13.3)	45,X
96	Female	33	Infertility	46,XX,t(5;7)(q13;q32)
97	Female	10	Dwarfism	46,XX,t(7;14)(q36;q11.2)
98	Female	36	Infertility	46,XX,t(7;14)(p13;q11.2)
99	Female	5	Dwarfism	46,XX,t(7;14)(q36;q11.2)
100	Male	7	Dwarfism	46,XY,t(7;14)(q36;q11.2)
101	Female	39	Infertility	46,XX,t(7;14)(p13;q11.2)	45,X
102	Female	8	Dwarfism	46,XX,del(7)(p10)
103	Male	32	Fertility evaluation	46,XY,t(7;14)(p13;q11.2)
104	Male	40	Fertility evaluation	46,XY,t(7;14)(p13;q11.2)
105	Male	32	Adverse pregnancy history	46,XY,t(7;14)(p13;q11.2)	45,XY,rob(14;21)(q10;q10)	46,XY,del(2)(q13)
106	Female	27	Adverse pregnancy history	46,XX,t(7;14)(q36;q11.2)
107	Female	29	Adverse pregnancy history	46,XX,t(7;14)(q36;q11.2)	46,XX,del(7)(p10)	48,XXXX	45,X	45,X	45,X	45,X	45,X
108	Female	8	Precocious puberty	46,XX,del(7)(q21)
109	Female	33	Adverse pregnancy history	46,XX,t(7;14)(q36;q11.2)	45,X	48,XXXX
110	Male	34	Infertility	46,XY,t(7;14)(p13;q11.2)
111	Female	7	Precocious puberty	46,XX,t(7;14)(p13;q11.2)
112	Male	32	Infertility	46,XY,t(7;14)(p13;q11.2)
113	Male	34	Pre-IVF evaluation	46,XY,t(1;3;7)(p13;p21;q32)
114	Female	28	Adverse pregnancy history	46,XX,t(7;14)(p13;q11.2)
115	Female	29	Infertility	46,XX,del(7)(q22)
116	Male	53	Gynecomastia	46,XY,t(7;14)(q36;q11.2)
117	Male	12	Obesity	46,XY,t(7;14)(q36;q11.2)
118	Female	26	Adverse pregnancy history	46,XX,t(7;14)(q36;q11.2)
119	Female	27	Infertility	46,XX,t(7;14)(p13;q11.2)
120	Female	35	Infertility	46,XX,t(7;14)(q36;q11.2)
121	Male	1	Pre-IVF evaluation	46,XY,t(7;14)(p13;q11.2)
122	Female	23	Primary infertility	46,XX,t(7;14)(q36;q11.2)
123	Male	41	Secondary infertility	46,XY,t(7;18)(p22;q21.1)	46,XY,t(14;15)(q32;q11.2)
124	Female	39	Infertility	46,XX,t(7;14)(p13;q11.2)
125	Male	23	Pre-IUI evaluation	46,XY,t(7;14)(q36;q11.2)
126	Male	35	Infertility	46,XY,t(7;14)(p13;q11.2)	46,XY,del(9)(q13)
127	Female	41	Adverse pregnancy history	46,XX,t(7;14)(q36;q11.2)
128	Male	34	Primary infertility	46,XY,inv(7)(p15q36)
129	Female	10	Precocious puberty	46,XX,t(7;14)(p13;q11.2)	46,XX,del(9)(q13)
130	Male	31	Fertility evaluation	46,XY,t(7;14)(q36;q11.2)	47,XX,+mar
131	Female	1	Gynecomastia	46,XX,t(7;14)(p13;q11.2)
132	Female	37	Infertility	46,XX,t(7;14)(q36;q11.2)
133	Male	27	Pre-IVF evaluation	46,XY,del(7)(p11.1)
134	Female	10	Dwarfism	46,XX,inv(7)(p15q36)
135	Female	30	Pre-IUI evaluation	45,XX,dic(7;9)(q32;q13)
136	Male	44	Infertility	46,XY,inv(7)(p15q36)

## Sheet: 8
No.	Gender	Age	Clinical diagnosis	Abnormal karyotype1	Abnormal karyotype2	Abnormal karyotype3	Abnormal karyotype4
1	Female	36	Pre-IUI evaluation	46,XX,del(8)(q21.2)
2	Male	30	Fertility evaluation	45,XY,-15,i(8)(p10)
3	Male	68	Genetic counseling	46,XY,del(8)(q22)	47,XX,+mar	45,X	46,XY,del(9)(q13)
4	Female	31	Pre-IVF evaluation	46,XX,t(8;14)(p23;q11.2)
5	Female	33	Primary infertility	46,XX,t(8;9)(p10;p10)
6	Female	29	Infertility	46,XX,del(8)(q21.1)

## Sheet: 9
No.	Gender	Age	Clinical diagnosis	Abnormal karyotype1	Abnormal karyotype2	Abnormal karyotype3	Abnormal karyotype4	Abnormal karyotype5
1	Male	38	Azoospermia	47,XXY,del(9)(q13)
2	Male	40	Primary infertility	46,XY,del(9)(q13)
3	Male	24	Health examination	46,XY,del(9)(q13)	46,XY,del(9)(q13)
4	Male	30	Male infertility	46,XY,del(9)(q10)
5	Male	9	Dwarfism	46,XY,del(9)(q13)
6	Female	32	Pre-IVF evaluation	46,XX,del(9)(p13)	48,XXXX	46,XX,t(7;14)(q10;q10)	47,XXX	45,X
7	Male	31	Pre-IVF evaluation	46,XY,del(9)(q13)	46,XY,t(5;13)(q11.2;q22)
8	Male	30	Infertility	46,XY,del(9)(q13)
9	Female	37	Pre-IVF evaluation	46,XX,del(9)(q13)
10	Female	40	Infertility	46,XX,del(9)(q13)
11	Male	36	Infertility	46,XY,del(9)(q13)
12	Female	35	Infertility	46,XX,del(9)(q13)	48,XXXX
13	Female	35	Fertility evaluation	46,XX,del(9)(q13)	45,X
14	Male	31	Adverse reproductive history	46,XY,del(9)(p13)
15	Female	34	Pre-IVF evaluation	46,XX,del(9)(q13)	45,X
16	Male	37	Adverse reproductive history	46,XY,del(9)(q10)
17	Male	33	Pre-IVF evaluation	46,XY,del(9)(p10)
18	Male	30	Pre-IVF evaluation	46,XY,fra(9)(q13)
19	Male	45	Secondary infertility	46,XY,fra(9)(q13)	47,XX,+mar
20	Male	31	Pre-IVF evaluation	46,XY,chtb(9)(q13)
21	Male	33	Fertility evaluation	46,XY,del(9)(q13)
22	Male	37	Pre-IVF evaluation	46,XY,del(9)(q13)
23	Male	32	Fertility evaluation	46,XY,del(9)(q13)
24	Male	41	Pre-IVF evaluation	46,XY,chtb(9)(q10)
25	Female	29	Adverse pregnancy history	46,XX,del(9)(q13)
26	Male	6	Dwarfism	46,XY,del(9)(q13)
27	Male	29	Fertility evaluation	46,XY,del(9)(q13)
28	Female	31	Infertility	46,XX,del(9)(q13)	45,X	47,XXX	47,XXX
29	Male	28	Genetic counseling	46,XY,del(9)(q13)
30	Male	32	Infertility	46,XY,del(9)(q13)
31	Female	43	Infertility	46,XX,del(9)(q13)	45,X	45,X
32	Female	37	Adverse obstetric history	46,XX,del(9)(q13)
33	Female	28	Adverse obstetric history	46,XX,fra(9)(q13)	45,X
34	Female	10	Dwarfism	46,XX,chtb(9)(q10)
35	Male	31	Adverse reproductive history	46,XY,del(9)(p10)	47,XY,+der(9)del(9)(q10)
36	Female	30	Adverse obstetric history	46,XX,del(9)(q13)
37	Female	31	Fertility evaluation	46,XX,del(9)(q13)	45,X	45,X
38	Female	26	Infertility	46,XX,del(9)(q13)
39	Male	34	Pre-IVF evaluation	46,XY,del(9)(q13)
40	Male	28	Fertility evaluation	46,XY,del(9)(q13)	45,X
41	Male	68	Daughter with chromosomal abnormality	46,XY,del(9)(q13)	46,XY,del(8)(q22)	47,XX,+mar	45,X
42	Female	8	Genetic counseling	46,XX,del(9)(q13)	45,X
43	Female	33	Adverse pregnancy history	46,XX,del(9)(q13)
44	Female	33	Secondary infertility	46,XX,del(9)(q13)
45	Female	26	Primary infertility	46,XX,del(9)(q13)
46	Female	33	Adverse pregnancy history	46,XX,del(9)(q13)
47	Female	8	Precocious puberty	47,XX,+der(9)del(9)(q13)
48	Female	35	Infertility	46,XX,del(9)(q13)
49	Male	27	Fertility evaluation	46,XY,del(9)(q13)
50	Female	33	Secondary infertility	46,XX,del(9)(q13)
51	Male	31	Fertility evaluation	46,XY,del(9)(q13)	46,XY,fra(9)(q13)
52	Male	30	Primary infertility	46,XY,fra(9)(q13)
53	Female	33	Primary infertility	46,XX,t(8;9)(p10;p10)
54	Male	38	Secondary infertility	46,XY,del(9)(q13)
55	Female	38	Adverse pregnancy history	46,XX,del(9)(q13)	47,XXX
56	Female	37	Infertility	46,XX,del(9)(q13)	47,XXX
57	Male	30	Infertility	46,XY,del(9)(q13)
58	Male	35	Adverse reproductive history	46,XY,del(9)(q13)	46,XY,t(7;14)(p13;q11.2)
59	Female	32	Adverse pregnancy history	46,XX,del(9)(q13)	45,X
60	Male	35	Fertility evaluation	46,XY,del(9)(q13)
61	Male	34	Fertility evaluation	46,XY,del(9)(q13)
62	Female	31	Infertility	46,XX,del(9)(q13)	46,XX,t(7;14)(p13;q11.2)
63	Male	33	Pre-IVF evaluation	46,XY,del(9)(q13)
64	Female	39	Infertility	46,XX,del(9)(q13)
65	Male	30	Infertility	46,XY,del(9)(q13)
66	Female	29	Infertility	46,XX,del(9)(q13)
67	Female	30	Infertility	46,XX,fra(9)(q13)
68	Male	31	Infertility	46,XY,del(9)(q13)
69	Male	35	Fertility testing	46,XY,del(9)(q13)
70	Male	37	Infertility	46,XY,del(9)(q13)
71	Female	30	Pre-IUI evaluation	45,XX,dic(7;9)(q32;q13)

## Sheet: 10
No.	Gender	Age	Clinical diagnosis	Abnormal karyotype1	Abnormal karyotype2
1	Female	25	Pre-ICSI evaluation	46,XX,t(5;10)(q10;q10)
2	Male	34	Pre-IVF evaluation	46,XY,t(10;11)(q10;q10)
3	Male	26	Pre-IVF evaluation	46,XY,del(10)(q22)
4	Female	28	Infertility	46,XX,del(10)(q22)	47,XX,+mar
5	Female	5	Precocious puberty	46,XX,del(10)(q10)

[truncated: 11 more sheets: 11, 12, 13, 14, 15, 16, 18, 20, 21, 22, mar]
